# Supplementary material for: Research on plasma arc flame length detection technology based on region of interest
Source: PLoS One. 2025 Apr 3;20(4):e0321110. doi: 10.1371/journal.pone.0321110 (PMC11967929; doi:10.1371/journal.pone.0321110)
Supplement: S1 Raw data — It is separated by subject as well as by measurement type and measurement number. (ZIP) [file pone.0321110.s001.zip]

Archive with 4 entries (3 files):
- Raw data/
- Raw data/Figure7.xlsx
- Raw data/Figure8.xlsx
- Raw data/Figure9.xlsx
