# Supplementary material for: Research on plasma arc flame length detection technology based on region of interest
Source: PLoS One. 2025 Apr 3;20(4):e0321110. doi: 10.1371/journal.pone.0321110 (PMC11967929; doi:10.1371/journal.pone.0321110)
Supplement: S1 Raw data — It is separated by subject as well as by measurement type and measurement number. (ZIP) [file pone.0321110.s001.zip › Raw data/Figure7.xlsx]

## Sheet: Sheet1
Time	1.2	1.5	1.7
1	56.15	45.91	33.73	40
2	56.77	45.91	33.35	40
3	56.15	45.45	33.35	40
4	56.15	45.45	33.62	40
5	56.15	45.77	33.62	40
6	56.91	45.77	33.91	40
7	56.08	45.69	33.91	40
8	56.23	45.45	33.87	40
9	56.38	45.45	33.84	40
10	56.38	46.14	33.84	40
11	56.38	46.14	33.84	40
12	56.38	45.69	33.91	40
13	56.38	45.92	33.91	40
14	56.38	45.63	33.35	40
15	56.38	46.08	33.41	40
16	56.45	46.08	33.41	40
17	56.45	45.92	33.12	40
18	56.15	45.92	33.65	40
19	56.62	45.92	33.65	40
20	56.62	45.77	33.65	40
21	56.91	45.77	33.19	40
22	56.54	45.23	33.41	40
23	56.08	45.62	33.56	40
24	56.08	45.62	33.56	40
25	56.31	45.77	33.62	40
26	56.31	46.12	33.41	40
27	56.15	45.67	33.41	40
28	56.45	45.67	33.82	40
29	56.45	45.85	33.82	40
30	56.31	45.69	33.19	40
31	56.92	45.75	33.37	40
32	56.92	45.75	33.37	40
33	56.62	45.69	33.37	40
34	56.31	45.69	33.37	40
35	56.14	45.43	33.37	40
36	56.14	45.43	33.37	40
37	56.45	45.43	33.23	40
38	56.62	45.75	33.37	40
39	56.62	45.45	33.65	40
40	56.92	45.45	33.84	40
41	56.08	45.74	33.84	40
42	56.08	45.74	33.62	40
43	56.62	45.57	33.62	40
44	56.62	45.57	33.87	40
45	56.08	45.57	33.84	40
