# Supplementary material for: Research on plasma arc flame length detection technology based on region of interest
Source: PLoS One. 2025 Apr 3;20(4):e0321110. doi: 10.1371/journal.pone.0321110 (PMC11967929; doi:10.1371/journal.pone.0321110)
Supplement: S1 Raw data — It is separated by subject as well as by measurement type and measurement number. (ZIP) [file pone.0321110.s001.zip › Raw data/Figure8.xlsx]

## Sheet: Sheet1
time	Measuring length	Actual length
1	40.15	40
2	40.15	40
3	40.33	40
4	40.33	40
5	40.33	40
6	40.33	40
7	40.06	40
8	40.06	40
9	40.24	40
10	40.68	40
11	40.68	40
12	40.23	40
13	40.23	40
14	40.31	40
15	40.31	40
16	40.27	40
17	40.27	40
18	40.16	40
19	40.16	40
20	40.16	40
21	40.16	40
22	40.16	40
23	40.13	40
24	40.35	40
25	40.35	40
26	40.35	40
27	40.64	40
28	40.28	40
29	40.13	40
30	40.36	40
31	40.36	40
32	40.25	40
33	40.25	40
34	40.43	40
35	40.43	40
36	40.32	40
37	40.32	40
38	40.32	40
39	40.46	40
40	40.46	40
41	40.32	40
42	40.53	40
43	40.45	40
44	40.26	40
45	40.26	40
