# Supplementary material for: Research on plasma arc flame length detection technology based on region of interest
Source: PLoS One. 2025 Apr 3;20(4):e0321110. doi: 10.1371/journal.pone.0321110 (PMC11967929; doi:10.1371/journal.pone.0321110)
Supplement: S1 Raw data — It is separated by subject as well as by measurement type and measurement number. (ZIP) [file pone.0321110.s001.zip › Raw data/Figure9.xlsx]

## Sheet: Sheet1
time	The first time period measures the length	The second time period measures the length	The third time period measures the length	Actual length
1	40.23	40.26	40.32	40
2	40.23	40.26	40.32	40
3	40.23	40.26	39.84	40
4	40.23	40.21	39.84	40
5	39.79	40.21	40.18	40
6	39.79	39.93	40.18	40
7	39.85	39.93	39.72	40
8	40.12	40.17	39.86	40
9	40.37	40.36	39.86	40
10	40.37	40.36	40.28	40
11	40.37	39.85	40.28	40
12	39.69	39.85	40.35	40
13	39.82	40.29	39.87	40
14	40.15	40.29	40.12	40
15	40.15	40.34	40.46	40
